# Supplementary material for: Engineered heart muscle allografts for heart repair in primates and humans
Source: Nature. 2025 Jan 29;639(8054):503–11. doi: 10.1038/s41586-024-08463-0 (PMC11903342; doi:10.1038/s41586-024-08463-0)
Supplement: Supplementary file 10 — Source Data Figs. 1–5 and Extended Data Figs. 1, 2, 4 and 7 [file 41586_2024_8463_MOESM10_ESM.xlsx]

## Sheet: Figure 1b
Figure 1b: Flow Cytometry
	Human EHM					Rhesus EHM
		Costaining ACTN2/VIM					Costaining ACTN2/VIM
	Batch	ACTN2+ (%)	ACTN2-/VIM+ (%)			Batch	ACTN2+ (%)	VIM+ (%)
	E190625A	98	6.9			1 - #2884	64.7	41.1
	E190730A	82	12.62			2 - #15266	78.4333	21.8
	E190910A	89	8.11			3 - #2819	64.6667	26.6
	E191015A	78	17.59			4 - #16721	68.8333	22.6
	E191119A	64	30.7
	E200204A	89	7.3			Mean	69.1583	28.025
	E200303A	71	26.93			SD	6.48545	8.966
	E200602A	73	23.6			SEM	3.24272	4.483
	E200728A	86	10.83			n	4	4
	E210105A	83	13.26
	E210216A	70	25.8
	E210420A	66	31.26
	E210525A	88	9.37
	E211012A	95	3.97
	E220308A	68	23.2
	E220412A	95	3.68
	E220705A	89	7.17
	E230905A	80	12.45
	Mean	81.3333	15.2633
	SD	10.6495	9.28081
	SEM	2.51011	2.18751
	n	18	18

## Sheet: Figure 2c,d,e,f,h
						Figure 2c	Figure 2d	Figure 2e	Figure 2f	Figure 2h
						Graft area (mm2)	Cardiomyocyte area (mm2)	Cardiomyocyte per graft area (%)	Leukocyte area (mm2)	Osteochondral cell area (mm2)
	Group	Macaque	EHM Dose	Type
Cohort 1	no ISP	#2483	1x EHM	Autograft		24.647	7.828	31.7605	16.0206	0
	Tacrolimus	#2529	1x EHM	Allograft		82.874	1.702	2.05372	74.5866	0
	Tacrolimus	#2616	1x EHM	Allograft		17.841	0	0	15.1649	0
	Tacro + MP	#2444	1x EHM	Allograft		19.834	0.3432	1.73036	6.9419	0
	Tacro + MP	#2441	1x EHM	Allograft		10.875	3.021	27.7793	4.35	0
	Tacro + MP	#2520	1x EHM	Allograft		24.3888	9.967	40.8671	0	0.731664
	Tacro + MP	#2551	1x EHM	Allograft		18.17	0.937	5.15685	13.6275	0
	Group	Macaque	EHM Dose	Type
Cohort 2	no ISP	#2500	1x EHM	Autograft		24.65	0.061	0.247465	9.86	0
	Tacro + MP	#2506	1x EHM	Allograft		86.489	21.601	24.9754	8.6489	34.5956
	Tacro + MP	#2913	1x EHM	Allograft		33.127	5.916	17.8585	1.65635	23.1889
	Tacro + MP	#2909	1x EHM	Allograft		110.938	18.372	16.5606	38.8283	1.66407
	Tacro + MP*	#2887	1x EHM	Allograft		49.885	0	0	34.9195	7.48275
	Tacro + MP*	#2869	1x EHM	Allograft		66.245	0	0	52.996	0
	Cyclosporin + MP	#2915	1x EHM	Allograft		13.882	0	0	0.6941	0
	*ISP withdrawal after 12 weeks
	Group	Macaque	ISP	Type
Cohort 3	2x EHM	#2907	Tacro + MP	Allograft		19.7551	15.3539	77.7211	0.197551	0.0150139
		#16356	Tacro + MP	Allograft		37.0537	26.4011	71.251	0.370537	0
		#16721	Tacro + MP	Allograft		29.0651	13.4665	46.3323	0.290651	0.398406
	5x EHM	#2819	Tacro + MP	Allograft		78.0938	57.3224	73.402	0.780938	0
		#2884	Tacro + MP	Allograft		72.537	33.997	46.8685	0.72537	0
		#16441	Tacro + MP	Allograft		35.802	11.4137	31.88	0.35802	0

## Sheet: Figure 3c,d,e
Rhesus macaque PoC study (macaques with post MI heart failure) - MRI data
		Control without ISP			Control with ISP				2x EHM (800 million cells)			5x EHM (200 million cells)
	Animal #	2762	2651	2868	2750	2650	16299	2735	2907	16356	16721	2819	2884	16441
	ISP	no ISP	no ISP	no ISP	Tac + MP	Tac + MP	Tac + MP	Tac + MP	Tac + MP	Tac + MP	Tac + MP	Tac + MP	Tac + MP	Tac + MP
Time (days)		Figure 3c: Target Wall Thickness in diastole (TWThd in mm)
Baseline (BL - preEHM)	-20	2.62	1.95	2.58	2.58	2.355	2.12	1.38	1.875	2.21	2.02	2.97	2.835	4.685
4 weeks EHM Implantation	28	2.86	2.215	2.32	2.15	2.3	1.875	1.3	3.74	2.305	4.84	5.155	5.3	7.59
8 weeks EHM Implantation	56	2.57	2.15	2.275	2.42	2.52	1.85	1.305	3.7	2.16	5.085	5.015	5.11	6.14
12 weeks EHM Implantation	84	2.87	1.45	2.355	2.815	3.335	2.32	1.25	3.695	2.4	4.455	4.99	4.81	6.24
24 weeks EHM Implantation	168	2.765	1.45	2.385	2.565	2.71	2.145	1.435	3.59	2.34	4.54	4.63	4.9	6.285
Time (days)		Figure 3c: Contralateral Wall Thickness in diastole (TWThd in mm)
Baseline (BL - preEHM)	-20	3.87	4.82	3.775	3.95	5.04	4.025	3.51	4	4.025	2.23	3.91	3.85	4.485
4 weeks EHM Implantation	28	3.49	5.16	2.57	3.49	5.15	3.165	3.83	5.34	3.86	4.165	5.04	5	5.17
8 weeks EHM Implantation	56	3.875	5.275	3.085	3.52	4.475	3.47	3.58	5.56	3.82	4.21	4.41	4.705	4.775
12 weeks EHM Implantation	84	3.275	5.145	2.655	3.785	5.43	3.625	3.34	5.93	4.09	3.92	5.175	4.63	4.755
24 weeks EHM Implantation	168	4.175	2.91	2.69	4.29	5.49	4.315	3.475	5.695	4.055	3.765	4.375	3.965	4.76
Time (days)		Figure 3d: Target Wall Thickening Fraction (TWThF in %)
Baseline (BL - preEHM)	-20	5.99032	8.35714	3.28704	-1.7695	5.6872	8.92301	-0.735294	4.13793	5.125	0.801548	-4.79389	7.77884	5.55378
4 weeks EHM Implantation	28	-1.33648	1.21704	2.83385	7.55556	8.97661	16.1769	0.384615	1.88734	6.10409	9.61273	19.323	24.079	5.47973
8 weeks EHM Implantation	56	11.8879	3.125	29.5918	10.1671	14.6011	-0.263158	-2.89256	18.5491	12.5	17.2722	16.1213	23.8468	7.91331
12 weeks EHM Implantation	84	4.10714	12.381	5.55556	-0.724346	15.736	-3.11086	-5.32468	27.264	5.34965	26.1355	23.9113	27.8084	-1.19243
24 weeks EHM Implantation	168	-1.46862	7.58621	10.8384	13.7559	13.2508	-4.36508	-9.00591	0.671141	5.55556	17.5984	20.1997	27.2586	-1.28802
Time (days)		Figure 3e: Change of Left Ventricular Ejection Fraction (EF) from Baseline in %
Baseline (BL - preEHM)	-20	0	0	0	0	0	0	0	0	0	0	0	0	0
4 weeks EHM Implantation	28	1.648	1.30723	-1.96955	-0.34179	9.5062	1.70011	-1.32459	2.27252	0.549754	-1.94622	4.98081	14.0767	-0.585582
8 weeks EHM Implantation	56	-0.563926	-1.28873	-0.274716	-1.21347	6.61481	2.27873	-5.23763	6.5202	3.40825	-4.64483	10.6365	10.1417	1.41148
12 weeks EHM Implantation	84	-4.57213	-2.6105	-6.16922	0.0340922	7.712	-0.0730964	-4.92531	5.49517	1.15596	1.49391	16.0995	7.06295	-1.70257
24 weeks EHM Implantation	168	-11.79	-0.0234927	1.09047	-3.18794	-0.0907353	4.385	-3.33039	3.90997	-2.3822	-3.31709	13.9364	3.6998	2.32131

## Sheet: Figure 4a
Gd-Perfusion		Animal #2819		5x EHM	Cohort 3
	Data displayed in Figure 4a					Additional Data					Additional Data					Data displayed in Figure 4a
	4 weeks post implant	Signal Intensity (a.u.)				8 weeks post implant	Signal Intensity (a.u.)				12 weeks post implant	Signal Intensity (a.u.)				24 weeks post implant	Signal Intensity (a.u.)
	Time (sec)	EHM	Remote	Blood in LV		Time (sec)	EHM	Remote	Blood in LV		Time (sec)	EHM	Remote	Blood in LV		Time (sec)	EHM	Remote	Blood in LV
	0	0.4	0.1	-0.4		0	-0.6	0.3	-4.5		0	-2.3	0.2	-0.8		0	-0.8	-0.4	0.3
	0.5	0.4	0.1	-0.4		0.5	-0.6	0.4	-3.3		0.6	-0.9	0.2	-0.5		0.6	-0.7	-0.1	0.6
	1.1	-0.9	-0.2	-0.4		1	-0.6	0.3	-2.2		1.2	0	-0.1	-0.5		1.1	0.2	-0.1	0.3
	1.6	-0.9	-0.2	-0.4		1.6	-0.4	-0.1	-1.1		1.8	0	-0.2	0		1.7	0.2	-0.1	0.6
	2.1	0.2	0.2	-0.3		2.1	0.7	-0.1	-1.1		2.3	0	-0.8	0		2.3	-1	0	0.6
	2.6	0.2	0.3	-0.3		2.6	0.7	-0.8	-1.1		2.9	-0.4	-0.8	0.7		2.8	-1	-0.2	0.6
	3.2	0.3	0.2	0.9		3.1	0.7	0	-0.2		3.5	0.5	-0.4	0.7		3.4	-0.6	0	0.3
	3.7	0.3	0	-0.2		3.6	0	-0.6	0		4.1	0.6	-0.1	0.7		4	0.5	0	-0.9
	4.2	0.3	0	-0.2		4.1	0	0.2	0.6		4.7	0.6	-0.3	0.1		4.5	0.5	0.3	-0.9
	4.7	-0.4	0	-0.2		4.7	0	0.3	1.7		5.3	-0.3	0.3	-0.2		5.1	0.2	0.3	-0.8
	5.3	-0.4	-0.3	0.2		5.2	-0.2	0.3	1.8		5.9	-0.3	0.3	-0.2		5.7	0.2	0.3	-0.8
	5.8	-0.4	-0.3	0.2		5.7	-0.2	-0.2	2.2		6.5	1.2	0.4	-1.2		6.3	0.5	0.1	0.4
	6.3	-0.5	-0.2	0.8		6.2	0.1	-0.4	2.2		7.1	1.2	0.4	-0.1		6.9	0.5	0	-0.2
	6.9	-0.5	0.2	0.3		6.7	0.1	-0.4	2.6		7.7	0.8	0.4	0.6		7.4	0.5	0	-0.2
	7.4	1.8	0.1	0.3		7.2	0.1	0.7	2.6		8.3	-0.8	0.4	0.6		8	0.9	0	-0.2
	7.9	1.8	0.1	0.3		7.8	-0.4	0.7	2.6		8.9	-0.8	0	1.6		8.6	0.9	0.9	0.8
	8.5	0.9	0.1	-0.5		8.3	0	0.7	2.9		9.4	0.3	0	2.8		9.8	-0.9	0.6	1.4
	9	-0.5	-0.2	1		8.8	0	0.7	2.2		10	0.6	0	6.7		10.4	-0.9	0.6	1.4
	9.5	-0.5	-0.1	1.9		9.3	0.8	0.7	3.5		10.6	1.1	0.8	14.8		11	0.8	0	1.3
	10.1	-0.5	-0.1	9.7		9.8	0.8	1.2	3.5		11.2	0.6	0.8	21.8		11.6	0.8	0	1.3
	10.6	0.4	0.2	15.9		10.4	0.5	1.5	3.6		11.8	0.2	0.6	30		12.2	0.3	0.8	4.9
	11.1	0.4	0.6	29.9		10.9	0.1	1.8	7.8		12.4	0.2	0.6	43.3		12.8	0.3	1.2	21.9
	11.7	1.4	0.6	42.8		11.4	0.2	1.8	9.6		13	0.2	1.4	44.6		13.4	-0.2	0.8	41.2
	12.2	1.2	0.6	54.2		11.9	0.2	1.8	17.7		13.6	1.4	1.5	53.4		14	0.4	0.5	54.4
	12.7	1.3	1.2	63.2		12.4	0.2	2.2	25.1		14.2	1.5	2.3	55.7		14.6	-0.2	0.5	65.1
	13.3	1.2	1.7	74.9		13	0.3	2.2	37.9		14.8	1.8	2.4	57.6		15.2	0.4	1.9	78
	13.8	1.2	2.6	76.4		13.5	1.2	2.1	47.9		15.4	1.8	2.6	60.8		15.8	0.9	2.5	87.2
	14.3	0.8	2.8	82.2		14	2.3	2.1	50.5		16	1.9	3.8	61.4		16.4	0.9	2.8	94.1
	14.9	0.8	3.1	83.5		15	3.4	4	57.9		16.6	1.9	4.1	62.9		17	0.3	3.6	94.4
	15.4	1	4.1	87		15.6	3.6	4	79.2		17.2	1.9	4.8	64		17.5	0.3	3.7	96.2
	15.9	2.1	5.8	87.5		16.1	4.3	4	79.6		17.8	1.4	7	64		18.1	0.1	5.1	97.9
	16.5	2.8	6.4	88.3		16.6	4.7	4.3	83.4		18.4	2.4	7	63.5		18.7	0.4	6.2	97.9
	17	2.8	7.9	88.3		17.1	4.8	5.2	86.8		19	1.8	7.9	63.1		19.3	0.8	7	97.4
	17.5	2.5	8.7	87.5		17.6	5.9	6.4	87.1		19.6	2.7	10.9	63.1		19.9	0.8	7.9	92.4
	18.1	2.5	9.9	85.7		18.1	6.2	6.5	88.4		20.2	1.8	11	61.1		20.5	-0.5	8.3	88.5
	18.6	3.6	11.1	83		18.7	6.3	7.6	88.6		20.8	1.6	11.8	57.7		21.1	-0.5	9.6	85.2
	19.1	4.3	11.3	82.1		19.2	6.3	8.8	89.1		21.4	1.6	12.6	57.5		21.7	-0.5	11.1	77.3
	19.7	4.9	13.7	80.4		19.7	6.3	8.9	89.1		22	3.4	13.6	57.5		22.3	0.9	11.3	72.6
	20.2	4.3	14.1	80.1		20.2	6.4	10.7	89.1		22.6	3.5	13.8	53.1		22.8	0.9	12.6	69.8
	20.7	4.9	14.4	74		20.7	6.4	11.3	88.3		23.2	3.4	14.7	49.8		23.4	0.9	13.1	65.6
	21.3	5.9	15.1	70.7		21.3	7.2	13.4	88		23.7	2.7	15	49.1		24	2	13.5	59.8
	21.8	5.9	15.8	68.3		21.8	6.2	13.4	86.3		24.3	2.7	15.8	46.7		24.6	1.4	13.9	55.4
	22.3	5.3	16	63.2		22.3	6.6	13.3	84.3		24.9	2.4	16	44.3		25.2	1.5	14.2	49.6
	22.9	5.3	16.2	62.6		22.8	6.6	13.3	82.1		25.5	3.4	16	43.5		25.8	1.5	14.3	46.3
	23.4	5.6	17	62.6		23.3	6.7	14.4	80.6		26.1	2.5	16	39.1		26.4	1.5	14.3	44.9
	23.9	6.6	18	60.7		23.9	6.7	16.2	75.8		26.7	2.5	16.4	39.1		27	2.9	14.4	44.1
	24.5	6.7	18	60.2		24.4	6.7	16.6	75.2		27.3	2.5	16.4	38.3		27.6	1.5	14.7	42.2
	25	6.6	18	58.2		24.9	6.4	16.6	75.2		27.9	3.3	16.8	38.2		28.2	1.8	14.7	41.3
	25.6	6.2	17.8	54		25.4	6.4	16.6	70.9		28.5	3.3	17	38.2		28.8	1.8	15.4	41.3
	26.1	5.7	17.8	52.4		25.9	6.3	17.4	70.3		29.1	2.7	17	37.7		29.4	3.8	15.9	44.2
	26.6	5.6	17.1	51.9		26.5	6.3	17.7	67.3		29.7	2.7	16.4	37.6		30	4.5	15.9	44.2
	27.2	5.7	16.5	51.9		27	6.3	19	66.6		30.3	2.7	16.2	37.5		30.6	4.5	15.2	46.1
	27.7	5.9	16.5	50.1		27.5	6.9	19	61.4		30.9	1.7	16.4	37.5		31.3	4.1	14.9	47.7
	28.2	6.2	17.1	50.1		28	6.9	19.4	60.5		31.5	1.7	17.2	37.6		31.9	3.9	14.5	47.9
	28.8	6.1	17.8	52.2		28.6	6.9	19.2	60.5		32.1	4.3	17.2	38.4		32.5	2.9	14	48.2
	29.3	6.1	18.4	52.2		29.1	7.2	19.4	59.3		32.8	4.3	17.2	40.2		33.1	2.9	13.2	48.6
	29.9	6.1	18.4	53.3		29.6	7.6	19.2	58.4		33.4	2.9	17.6	41.6		33.7	3.8	13.8	49.9
	30.4	6.6	18.1	53.3		30.1	7.2	19.6	57.8		34	2.2	18.5	44.6		34.3	3.8	13.8	49.9
	31	7.4	17.7	53.9		30.6	7.2	19.9	57.8		34.6	1.7	18.5	45.9		34.9	3.8	14.1	49.9
	31.5	7	16.8	53.9		31.2	6.6	19.9	55.1		35.2	2.2	18.5	45.9		35.5	3.7	14.1	51.2
	32	7	17.1	53.6		31.7	6.6	19.9	55.7		35.8	1	17.3	43.5		36.1	4.3	13.4	51.2
	32.6	7	17.1	53.6		32.2	7.4	19	53.9		36.4	1	16.6	39.9		36.6	3.7	12.9	49.7
	33.1	7.3	17.2	54.8		32.7	7.4	19.9	53.2		37	1	16	38.5		37.2	2.6	12.9	49.5
	33.6	7.3	18	56.5		33.3	6.8	19.9	52.1		37.6	1.1	15.7	37.2		37.8	2.6	13.2	49.5
	34.2	7.1	18.2	56.7		33.8	6.6	20.4	51.9		38.3	1.5	16	37.2		38.4	4.9	13.7	48.2
	34.7	7.1	18.7	56.7		34.3	5.1	21.9	49.9		38.9	1.5	16	39.9		39	4.9	14.2	48.2
	35.3	7.2	18.7	56.4		34.8	5.1	21.9	48		39.5	2.3	16.1	41.1		39.5	4.9	14.2	46.8
	35.8	7.6	18	55.8		35.3	4.8	21.7	45.7		40.1	2.3	16.3	42.3		40.1	4.5	13.6	46.1
	36.3	8.9	17.2	55.1		35.9	5.1	20.9	45.7		40.7	3.3	16.3	43		40.7	4.5	13.5	45.7
	36.9	8.9	17.3	53.5		36.4	5.2	19.8	47.1		41.3	2.3	15.7	42.3		41.3	4.3	13.5	46.1
	37.4	7.3	16.6	52		36.9	7	19.4	47.2		41.9	2.9	15.7	39.8		41.8	4.3	13.1	45.5
	38	7.2	17.3	52		37.4	7	18	49.1		42.5	2.9	14.8	36.1		42.4	5	12.8	45.5
	38.5	7.2	17.4	52.2		37.9	6.8	18	49.1		43.1	3.5	15.1	34.8		43	5.4	13.1	41.8
	39	7.9	17.4	52.2		38.5	6.1	18.2	48.8		43.7	3.5	14.5	34		43.6	5.8	13.6	41.6
	39.6	7.9	17.9	52.1		39	4.8	19.8	46.6		44.3	3	14.6	34.8		44.1	5.8	13.9	40.2
	40.1	7.8	17.8	49.9		39.5	4.8	19.8	43.8		44.9	3	14.6	34.9		44.7	5.8	13.6	38.6
	40.6	7.8	17.9	48.4		40	4.8	18.5	43.2		45.5	3	15.5	36.1		45.3	4.9	13.5	37.8
	41.2	8.2	17.8	46.1		40.5	5	18.2	43.2		46.1	3	15.8	36.1		45.8	3.9	13.5	37.4
	41.7	8.9	17.4	45.2		41.1	6.4	18.2	43.5		46.7	2.1	15.5	37.6		46.4	3.9	13.5	36.7
	42.2	8.9	16.9	45		41.6	6.4	18.5	43.5		47.3	1.8	15.1	37.6		47	3.8	13.2	35.1
	42.8	8.4	17.2	45		42.1	6.2	18.5	43.7		47.9	1.6	14.3	36.9		47.6	4.2	13.2	35.1
	43.3	8.1	17.2	43.5		42.6	6.1	18.2	46.6		48.5	1.6	14.3	33		48.1	4.2	14.4	34.9
	43.8	8.1	17.5	42.2		43.2	5.8	18.2	46.6		49.1	1.8	14.4	32.4		48.7	4.2	14.4	34.9
	44.4	8.1	17.5	42.2		43.7	5.5	18.7	44.8		49.7	3.5	15.8	32.4		49.3	5.4	13.5	32.9
	44.9	7.8	17.5	41.3		44.2	5.1	18.7	44.1		50.3	2.9	14.4	29.8		49.8	3.9	13.5	32.9
	45.5	7.8	17.5	40.7		44.7	5.5	18.5	40.4		50.9	2.9	14.9	30.1		50.4	4.3	13.5	32.2
	46	8.6	17.5	40.2		45.3	5.5	17.9	40.4		51.5	2.9	14.7	30.1		51	4.3	13.3	33
	46.5	9.5	16.9	39.4		45.8	6.2	17.6	41.6		52.1	2.6	14.9	30.1		51.6	4.7	13.3	32.2
	47.1	9.5	16.9	39.4		46.3	6.2	17.3	41.7		52.7	2	14.9	31.4		52.2	5.3	13.4	32.2
	47.6	9.2	16.8	38.9		46.8	6.6	17.3	41.7		53.3	2	14.9	32.1		52.7	5.3	13.6	32
	48.1	9	16.8	39.1		47.4	6.9	17.4	41.7		53.9	2.3	14.5	32.1		53.3	5.3	13.4	31.7
	48.7	8.6	16.6	38.9		47.9	6.9	17.9	41.4		54.5	4.1	14.5	29.8		53.9	5.4	13.3	31.7
	49.2	8.6	16.6	37.4		48.4	4.9	18.1	41.4		55.1	4.1	15.1	28.5		54.5	5.1	12.9	31.7
	49.7	8.6	17.1	36.7		48.9	4.6	18.1	40.5		55.7	2	15.1	28.5		55.1	4.9	12.5	31.7
	50.3	9.2	17.1	36.7		49.4	4.9	18.1	36.8		56.3	2	15	27.3		55.6	4.5	12.5	31.5
	50.8	9.2	16.4	36.7		50	5.6	16.9	35.8		56.9	2.8	13.1	26.9		56.2	4.5	12.8	31
	51.3	9.9	16.4	37		50.5	6.4	16.9	36.8		57.5	2.8	13.1	26.9		56.8	5.2	13.7	31
	51.9	9.9	16.1	36.6		51	6.4	16.9	35.8		58.1	1.9	14.5	27.2		57.4	6.4	13.7	30.1
	52.4	9.9	16.3	35.8		51.5	6.4	17	37.4		58.7	1.9	14.5	29.2		57.9	6.4	13.2	28.9
	52.9	9.9	15.4	34.3		52.1	6.2	16.9	34.6		59.3	1.9	14.2	29.2		58.5	6.4	13.1	27.6

## Sheet: Figure 4b+c
Capillary and Cardiomyocyte Area Density
		Figure 4b: Capillary density in mm2			Figure 4 c: Cardiomyocyte area in µm2
	Animal #	LV	RV	EHM	LV	RV	EHM	Dose	ISP
Cohort 1	#2444	1110	1304	264	4726.75	3402.92	1553.64	1x EHM	Tacrolimus + Methylprednisolone
	#2529	934	1032	108	5318.23	4622.36	983.845	1x EHM	Tacrolimus
	#2441	858	922	136	5255.12	2833.82	1503.18	1x EHM	Tacrolimus + Methylprednisolone
	#2616	1938	1668	612	4281.42	2080.3	0	1x EHM	Tacrolimus
	#2520	1029	670	188	6151.58	5590.14	1669.36	1x EHM	Tacrolimus + Methylprednisolone
	#2551	868	886	121	5634.44	4651.51	1534.81	1x EHM	Tacrolimus + Methylprednisolone
	#2483	1606	1330	308	4657.75	2841.73	908.092	1x EHM	no ISP
	Mean	1191.86	1116	248.143	5146.47	3717.54	1164.7
	SD	417.193	337.232	177.118	639.399	1259.97	593.378
	SEM	157.684	127.462	66.9443	241.67	476.225	224.276
	n	7	7	7	7	7	7
Cohort 2	#2506	1462	1238	144	3508.38	2403.21	1649.26	5x EHM	Tacrolimus + Methylprednisolone
	#2500	1764	1388	552	4323.95	2782.96	762.252	5x EHM	no ISP
	#2869	1168	1122	588	4071.51	3947.53	0	5x EHM	Tacrolimus + Methylprednisolone (withdrawal after 3 months)
	#2887	1440	1340	452	4217.92	3674.57	0	5x EHM	Tacrolimus + Methylprednisolone (withdrawal after 3 months)
	#2909	1262	1218	128	5089.04	2930.68	1702.42	5x EHM	Tacrolimus + Methylprednisolone
	#2913	956	1190	216	5630.6	5224.95	1506.69	5x EHM	Tacrolimus + Methylprednisolone
	#2915	1574	1582	292	3871.01	2685.19	0	5x EHM	Cyclosporin + Methylprednisolone
	Mean	1375.14	1296.86	338.857	4387.49	3378.44	802.945
	SD	268.916	154.462	191.495	731.404	983.864	812.032
	SEM	101.641	58.3811	72.3784	276.445	371.866	306.919
	n	7	7	7	7	7	7
Cohort 3	#2907	1516	960	232	5303.57	3008.07	1791.18	2x EHM	Tacrolimus + Methylprednisolone
	#16356	936	1256	484	3885.81	3369.73	1808.29	2x EHM	Tacrolimus + Methylprednisolone
	#16721	1090	882	124	6116.72	4966.97	1977.78	2x EHM	Tacrolimus + Methylprednisolone
	#2819	1500	1244	216	4065.19	3728.57	1640.72	5x EHM	Tacrolimus + Methylprednisolone
	#2884	1017	824	230	5263.06	4517.06	1520.3	5x EHM	Tacrolimus + Methylprednisolone
	#16441	1220	841.5	233	4700.92	4443.2	1955.99	5x EHM	Tacrolimus + Methylprednisolone
	Mean	1213.17	1001.25	253.167	4889.21	4005.6	1782.38
	SD	246.78	198.336	120.616	841.371	755.443	177.663
	SEM	100.747	80.9701	49.2412	343.488	308.408	72.5308
	n	6	6	6	6	6	6
All Combined	Mean	1262.4	1144.88	281.4	4803.65	3685.27	1223.39
	SD	317.975	262.927	164.896	770.549	1012.26	701.994
	SEM	71.1013	58.7923	36.8719	172.3	226.347	156.971
	n	20	20	20	20	20	20
Cardiomyocytes under Tac + MP	Mean						1677.97
	SD						163.443
	SEM						45.331
	n						13

## Sheet: Figure 5d
Cardiomyocyte Dimensions
		Figure 5d			Figure 5d			Figure 5d
		Cardiomyocyte Length in µm			Cardiomyocyte Breadth in µm			Cardiomyocyte area in µm2
		EHM	Host		EHM	Host		EHM	Host
		67.01	125		8.5	20.13		569.585	2516.25
		75.17	120		8.67	18.53		651.724	2223.6
		72.41	111.5		9.1	17.53		658.931	1954.6
		73.67	140.4		7.51	19.03		553.262	2671.81
		72.11	123.5		7.6	18.56		548.036	2292.16
		76.53	128.1		11.34	18.01		867.85	2307.08
		89.43	127.4		11.17	23		998.933	2930.2
		90.87	120.5		7.28	17.4		661.534	2096.7
		93.6	112		10.06	20		941.616	2240
		68.04	158.2		7	22.2		476.28	3512.04
		110.8	128.5		9.89	24.74		1095.81	3179.09
		97.4	134.7		7.76	38.33		755.824	5163.05
		85.7	149.5		8.7	26.73		745.59	3996.14
		97.71	126.8		7.48	27.4		730.871	3474.32
		92.23	161.1		8.01	34.54		738.762	5564.39
		115.9	144.2		10.92	33.12		1265.63	4775.9
		111.3	162		12.28	29.12		1366.76	4717.44
		108.1	141.9		10.54	35.17		1139.37	4990.62
		118.8	134.9		11.88	30.81		1411.34	4156.27
		125.3	134.9		12.68	32.28		1588.8	4354.57
		101.1	131.7		9.12	29.7		922.032	3911.49
		96.4	147.6		8.25	28.04		795.3	4138.7
		87.57	152.7		9.03	30.65		790.757	4680.25
		95.81	146.7		10.18	27.04		975.346	3966.77
		100.6	151.3		10.7	25.7		1076.42	3888.41
		99.59	135.2		10.71	23.58		1066.61	3188.02
		109.4	145.7		7.16	25.16		783.304	3665.81
		104.6	147.8		6.84	30.44		715.464	4499.03
		120	141.8		9.86	27.89		1183.2	3954.8
		85.01	139.6		12.34	27.73		1049.02	3871.11
		113.4	139.6		9.668	27.73		1096.35	3871.11
		92.93	128.8		8.61	27.25		800.127	3509.8
		122.6	139.7		12.5	25.81		1532.5	3605.66
		111.7			9.52			1063.38
		112.7			11.01			1240.83
		93.43			10.61			991.292
		88.11			9.52			838.807
		92.64			7.35			680.904
		115.9			8.11			939.949
		104.4			7.12			743.328
		74.86			8.11			607.115
		83.14			7.59			631.033
		90.06			6.82			614.209
		116.6			10.41			1213.81
		124.8			11.56			1442.69
		125.01			10.51			1313.86
		118.6			9.39			1113.65
		117.9			9.28			1094.11
		104.3			7.16			746.788
		92.83			8.98			833.613
		87.89			8.27			726.85
		107.2			10.61			1137.39
		99.66			9.18			914.879
		87.64			8.89			779.12
		132.3			12.04			1592.89
		93.7			8.43			789.891
		136			10.31			1402.16
		102.5			8.04			824.1
		126.8			9.32			1181.78
		118.5			8.24			976.44
		119.9			8.04			963.996
		109.1			6.9			752.79
	Mean	100.956	137.373		9.26868	26.1621		946.849	3632.34
	SD	16.955	13.0036		1.6239	5.52414		276.44	963.109
	SEM	2.15328	2.26364		0.206236	0.96163		35.1079	167.656
	n	62	33		62	33		62	33

## Sheet: Figure 5e
Figure 5e: Capillary Density
		Capillary density in mm2
		EHM	Host
			proximity	remote
		196	896	944
		176	1008	960
		188	976	984
	Mean	186.667	960	962.667
	SD	10.0664	57.6888	20.1329
	SEM	5.81187	33.3067	11.6237
	n	3	3	3

## Sheet: Extended Data Figure 1
Flow Cytometry
	Extended Data Figure 1a
	(i) Human Cardiomyocytes					(ii) Rhesus Cardiomyocytes				(iii) Rhesus Cardiomyocytes
	Batch	ACTN2+ (%)				Batch	ACTN2+ (%)			Batch	ACTN2+ (%)
	C190604A	97				1 - #2444	87.4			11 - #2907	86.6
	C190709A	98.5				2 - #2529	83.1			12 - #16356	96.4
	C190820A	91.09				3 - #2441	92.4			13 - #16721	91.8
	C190924A	92.64				3 - #2616				14 - #2819	89.7
	C191029A	92.35				4 - #2520	80.6			15 - #2884	88
	C200107A	91.28				4 - #2551				16 - #15266	95
	C200114A	94.78				5 - #2483	85.4			16 - #16441	98.1
	C200211A	94.8				6 - #2506	94.4
	C200317A	97.04				7 - #2500	62.7			Mean	92.2286
	C200512A	96.39				8 - #2869	71.7			SD	4.39117
	C200630A	98.64				9 - #2887	87			SEM	1.65971
	C201215A	99.78				9 - #2909				n	7
	C210126A	99.13				10 - #2913	62.7
	C210209A	98.51				10 - #2915
	C210330A	95.18
	C210504A	96.64				Mean	80.74
	C210608A	87.61				SD	11.3823
	C210713A	95.68				SEM	3.59939
	C210824A	97.27				n	10
	C210921A	96.34
	C220215A	94.87
	C220322A	99.35
	C220614A	99.2
	Mean	95.8291
	SD	3.12714
	SEM	0.652054
	n	23
	Extended Data Figure 1b
	(i) Human Stromal Cells					(ii) Rhesus Stromal Cells
	Batch	VIM+ (%)				Batch	VIM+ (%)
	S200211A	98				Diff 286	100	Rhesus iPSC 43110-4
	S190820A	99				Diff 328	99.4	Rhesus iPSC DPZ_iRH34.1
	S190709A	97
	Mean	98				Mean	99.7
	SD	1				SD	0.424264
	SEM	0.57735				SEM	0.3
	n	3				n	2

## Sheet: Extended Data Figure 2d
Extended Data Figure 2d: Rat feasibility study - echocardiography data
				EF (%)			FS (%)			LVEDV (ul)			LVESV (ul)			SV (µL)			E'/A'
EHM (irradiated)	1	900	59.2551	52.8461	60.2298	32.4534	27.9762	33.1429	274.436	248.277	272.204	111.819	117.073	108.256	162.617	131.205	163.948	0.879121	2.25	1.91176
EHM (irradiated)	2	903	49.3982	52.1399	44.4164	25.6757	27.5862	22.8723	226.937	268.716	319.674	114.834	128.608	177.686	112.103	140.108	141.988	1.13333	1.57447	1.80851
EHM (irradiated)	3	904	56.649	61.6912	60.541	30.5732	34.3915	33.6683	259.322	323.489	362.928	112.418	123.925	143.208	146.903	199.564	219.72	0.642857	0.953125	0.39823
EHM (irradiated)	4	970	36.5861	39.8974	41.1462	18.2321	20.1117	20.9424	293.623	286.39	331.19	186.198	172.128	194.918	107.425	114.262	136.272	0.577465	0.660714	0.55102
EHM (irradiated)	5	971	40.6098	48.7171	47.945	20.4969	25.4237	24.8521	274.436	279.251	251.626	162.988	143.208	130.984	111.448	136.043	120.642	0.673077	1.66129	1.02198
EHM (irradiated)	6	972	41.0849	59.3251	44.3626	20.7547	32.2981	22.7273	266.823	225.492	275.716	157.199	91.7187	153.401	109.624	133.773	122.315	0.642857	1.10448	0.7
EHM (irradiated)	7	973	33.8391	49.3461	46.9917	16.6667	25.625	24.2604	278.284	222.33	251.626	184.115	112.619	133.383	94.1689	109.711	118.243	0.974684	2.04651	1.74603
EHM (irradiated)	8	975	51.4295	59.2862	49.8508	26.7176	32.6203	25.8278	171.877	315.882	194.918	83.4817	128.608	99.8054	88.3958	187.275	95.1122	1.09677	1.1017	1.19403
		Mean	46.1065	52.9061	49.4354	23.9463	28.2541	26.0367	255.717	271.228	282.485	139.132	127.236	142.705	116.586	143.993	139.78	0.827521	1.41904	1.16645
		SD	9.40939	7.16265	7.24916	5.79024	4.70305	4.78479	38.9884	37.8632	53.3859	38.3241	23.4933	32.3284	25.3944	32.441	38.0264	0.221978	0.555344	0.59902
		SEM	3.32672	2.53238	2.56296	2.04716	1.66278	1.69168	13.7845	13.3867	18.8748	13.5496	8.30613	11.4298	8.97828	11.4696	13.4444	0.0784811	0.196344	0.211786
		n	8	8	8	8	8	8	8	8	8	8	8	8	8	8	8	8	8	8
EHM (non-irradiated)	1	901	44.4964	52.7445	52.327	22.7273	28.1081	27.7778	248.277	308.369	289.995	137.803	145.722	138.249	110.475	162.648	151.746	N/A	0.920635	1.44444
EHM (non-irradiated)	2	905	59.5081	61.6795	64.3479	32.1918	33.9623	36.3636	180.5	219.191	315.882	73.088	83.9951	112.619	107.412	135.196	203.264	0.658537	0.957746	1.64444
EHM (non-irradiated)	3	962	54.2293	63.1621	53.7487	28.5714	35.1515	28.7293	177.941	238.373	293.623	81.4449	87.8116	135.804	96.4963	150.561	157.819	0.72549	2.19149	1.225
EHM (non-irradiated)	4	964	54.466	64.6694	68.3011	28.8732	36.129	39.4595	206.593	206.869	308.369	94.0701	73.088	97.7496	112.523	133.781	210.62	0.678571	1.0641	0.984615
EHM (non-irradiated)	5	966	30.329	50.7257	47.8156	14.6667	26.8421	24.6914	233.94	327.328	228.677	162.988	161.288	119.334	70.9515	166.039	109.343	0.857143	0.916667	0.805195
EHM (non-irradiated)	6	967	32.1987	61.8787	60.5051	15.6463	34.3023	33.5106	223.477	261.81	319.674	151.52	99.8054	126.255	71.9567	162.005	193.419	0.807692	1.01429	0.652105
EHM (non-irradiated)	7	974	55.8684	63.343	64.9957	30.0319	35.3292	36.7232	257.464	247.52	279.251	113.623	90.7334	97.7496	143.841	156.786	181.501	0.618182	N/A	N/A
		Mean	47.2994	59.7433	58.863	24.6727	32.8321	32.465	218.313	258.494	290.782	116.362	106.063	118.251	101.951	152.431	172.53	0.724269	1.17749	1.12597
		SD	11.8726	5.59048	7.64186	7.11202	3.74433	5.4727	31.3543	44.6688	31.0182	35.2753	33.6755	16.5611	25.362	13.2197	35.4804	0.0919563	0.499995	0.381438
		SEM	4.48741	2.113	2.88835	2.68809	1.41522	2.06848	11.8508	16.8832	11.7238	13.3328	12.7282	6.2595	9.58592	4.99659	13.4103	0.037541	0.204122	0.155721
		n	7	7	7	7	7	7	7	7	7	7	7	7	7	7	7	6	6	6

## Sheet: Extended Data Figure 4c
Extended Data Figure 3c: Rhesus macaque feasibility and saftey study (healthy macaques) - MRI data
		1x EHM (40 million cells)												5x EHM (200 million cells)
	Animal #	2616	2529	2444	2441	2520	2551	2483						2500	2506	2909	2913	2869	2887	2915
	ISP	Tac	Tac	Tac + MP	Tac + MP	Tac + MP	Tac + MP	no ISP						no ISP	Tac + MP	Tac + MP	Tac + MP	Tac + MP 3 months	Tac + MP 3 months	Cycl + MP
		Target Wall Thickness in diastole (TWThd)
Time (days)		1x EHM (40 million cells)							Mean	SD	SEM	n		5x EHM (200 million cells)							Mean	SD	SEM	n
Baseline (BL 1 - preEHM)	-44	2.65	3.56	2.53	3.5	3.2	2.73	3.41	3.08286	0.435879	0.164747	7		2.55	3.43	2.77	1.88	2.96	3.26	2.6	2.77857	0.513271	0.193998	7
Baseline (BL 2 - preEHM)	0	3.4	N/A	3.45	3.63	3.48	3.1	1.8	3.14333	0.680666	0.277881	6		2.22	4.21	5.19	2.9	3.27	3.79	2.83	3.48714	0.995267	0.376176	7
4 Wochen nach BL2 (postEHM)	28	4.66	5.59	6.91	4.85	4.34	4.21	3.47	4.86143	1.11059	0.419764	7		10.6	11.79	9.85	9.43	4.18	12.39	7.23	9.35286	2.83541	1.07168	7
8 Wochen nach BL2 (postEHM)	56	4.18	4.98	6.48	5.13	3.75	3.87	3.83	4.60286	0.998694	0.377471	7		6.44	N/A	10.29	8.49	4.54	7.56	5.46	7.13	2.09729	0.856216	6
12 Wochen nach BL2 (postEHM)	84	5.14	4.68	4.35	4.21	4.37	3.45	3.6	4.25714	0.586677	0.221743	7		5.13	11.9	9.09	5.22	4.06	8.46	7.5	7.33714	2.74691	1.03823	7
24 Wochen nach BL2 (postEHM)	168													5.42	8.26	7.17	5.37	5.65	6.34	5.08	6.18429	1.15878	0.437976	7
		Contralateral Wall Thickness in diastole (TWThd)
Time (days)		1x EHM (40 million cells)							Mean	SD	SEM	n		5x EHM (200 million cells)							Mean	SD	SEM	n
Baseline (BL 1 - preEHM)	-44	3.18854	2.85457	3.21534	4.35803	3.224	2.83725	3.23252	3.27289	0.50937	0.192524	7		2.89842	2.69062	3.25249	2.41954	2.62246	3.71841	3.00331	2.94361	0.436487	0.164977	7
Baseline (BL 2 - preEHM)	0	4.73826	N/A	3.09338	3.68116	4.23252	3.36874	2.31273	3.57113	0.856098	0.3495	6		3.81838	4.19829	2.72561	3.05262	4.18082	4.02621	2.93154	3.56192	0.63581	0.240314	7
4 Wochen nach BL2 (postEHM)	28	5.27881	4.25198	3.81493	4.61981	3.65273	3.42639	3.30121	4.04941	0.711583	0.268953	7		3.34	3.40478	4.39836	2.775	4.3163	3.55978	3.11594	3.55859	0.600102	0.226817	7
8 Wochen nach BL2 (postEHM)	56	3.48933	4.00168	4.30785	3.97185	3.6664	3.26678	2.88159	3.65507	0.48704	0.184084	7		3.65004	N/A	4.21715	2.83	3.77005	4.20997	3.41095	3.68136	0.524076	0.213953	6
12 Wochen nach BL2 (postEHM)	84	4.44244	3.95177	3.55253	4.93666	3.16097	3.50701	3.5599	3.87304	0.619611	0.234191	7		3.87797	3.51249	4.12488	2.69108	3.13138	3.25648	3.78895	3.48332	0.494061	0.186737	7
24 Wochen nach BL2 (postEHM)	168													4.51651	4.14972	4.38671	2.86623	4.12567	4.42445	3.69569	4.02357	0.578627	0.2187	7

[truncated: 2 more sheets: Extended Data Figure 7b-f, Source Data Flow Cytometry]
